# Supplementary material for: Histone acetyltransferase NAA40 modulates acetyl-CoA levels and lipid synthesis
Source: BMC Biol. 2022 Jan 20;20:22. doi: 10.1186/s12915-021-01225-8 (PMC8781613; doi:10.1186/s12915-021-01225-8)
Supplement: Supplementary file 6 — Additional file 6: Table S1. Estimated consumption of Acetyl-CoA by NAA40. [file 12915_2021_1225_MOESM6_ESM.xlsx]

## Sheet: Table S1
Estimated acetyl-CoA consumption by NAA40.
Genome size (bp)	6.4 x 109
Number of nucleosomes	3 x 107
Volume of cell (L)	2 x 10-12
Estimated intracellular acetyl-CoA conc. (μmol/L)	20
Estimation of the number of acetyl-CoA consumed per nucleosome by NAA40	1.1-1.2 x 108
	(92%-98% x 4 x 3x107)
Estimation of consumable acetyl-CoA for Nt acetylation of histones by NAA40 (μmol/L)	92.2-97.6
