# Supplementary material for: Histone acetyltransferase NAA40 modulates acetyl-CoA levels and lipid synthesis
Source: BMC Biol. 2022 Jan 20;20:22. doi: 10.1186/s12915-021-01225-8 (PMC8781613; doi:10.1186/s12915-021-01225-8)
Supplement: Supplementary file 7 — Additional file 7: Table S2. List of primer sequences used in the study. [file 12915_2021_1225_MOESM7_ESM.xlsx]

## Sheet: Table S2
RT-qPCR Primer Sequence.
Gene name	Accession number	Forward	Reverse
Mouse Naa40	NM_027643.1	GGGGAGAAAGTCGAGCAAAG	CCCATTGCGGTCATACTTCTTG
Mouse Rn18S	NR_003278.3	GCAATTATTCCCCATGAACG	GGCCTCACTAAACCATCCAA
Mouse	NM_001199296.1	TTCGTCAAACAGCACTTCC	ATTTGGCTTCTTGGAGGTG
Acly
Mouse Acaca	NM_133360.2	GAGAGGGGTCAAGTCCTTCC	CTGCTGCCGTCATAAGACAA
Mouse	NM_007988.3	TTGCTGGCACTACAGAATGC	AACAGCCTCAGAGCGACAAT
Fasn
Mouse Gpat1	NM_008149.4	GGAAGGTGCTGCTATTCCTG	TGGGATACTGGGGTTGAAAA
Mouse Agpat1	NM_018862.3	CGTTCTGTGGAAGCACCTTG	GCAGAACCACAGGGTGGA
Mouse	NM_008247.3	GGCCCTCGATGTGATTTG	AATGGATATACTTTGCCCAATTTT
Pap
Mouse Dgat1	NM_010046.3	TTTCAGCAATTATCGTGGTATCC	AAAAATAACCTTGCATTACTCAGGA
Mouse	NM_001163689.1	GGCCATGATGGTGCCCTAT	CACTCCAACAAGCGGATGGT
Atgl
Mouse	NM_010719.5	TGGCCTCAGACTGATGGAAGT	GGAGGTTGGCATCCAAAGG
Hsl
Drosophila naa40	NM_143458.3	AAGAACTGGGCTCGCTACTT	GATCCATGTCGAAGCGGAAC
Drosophila actin	NM_078497.4	CTCGCCACTTGCGTTTACAGT	TCCATATCGTCCCAGTTGGTC
Drosophila fasn	NM_134904.3	TGATGGCCGGTATTCTGGAAGAGA	ATTGCTCATCAGCTCAGCGAACCT
Drosophila lipin	NM_136515.3	GATCTGTTTCCCGACAAGGA	ACTGGAATGTTTGGGTCAGC
