# Supplementary material for: Histone acetyltransferase NAA40 modulates acetyl-CoA levels and lipid synthesis
Source: BMC Biol. 2022 Jan 20;20:22. doi: 10.1186/s12915-021-01225-8 (PMC8781613; doi:10.1186/s12915-021-01225-8)
Supplement: Supplementary file 9 — Additional file 9: Table S3-S11. Raw data for graphs with N < 6. [file 12915_2021_1225_MOESM9_ESM.xlsx]

## Sheet: Table S3 Fig1A-C, G
Figure 1A
Relative mRNA Expression (/Rn18s and Control)	Mock	Mock	Mock	Mock	Scramble	Scramble	Scramble	Scramble	NAA40-KD	NAA40-KD	NAA40-KD	NAA40-KD
NAA40	1.08316	0.888716	1.02812	0.99664	1.04822	0.973602	1.08584	0.818745	0.272982	0.247454	0.279177	0.251818
Figure 1B
Relative NAA40 levels (/ β-actin intensity/mock)	Mock	Mock	Mock	Mock	Scramble	Scramble	Scramble	Scramble	NAA40-KD	NAA40-KD	NAA40-KD	NAA40-KD
NAA40	0.920795	1.68175	0.641442	0.75601	0.904177	1.25218	0.958354	0.422764	0.100027	0.153489	0.193444	0.050663
Figure 1C
Metabolite Set	Total	Hits	Statistic	Expected	P value	Holm P	FDR
Citrate cycle (TCA cycle)	20	7	43.014	14.286	0.00046706	0.027089	0.012743
Glyoxylate and dicarboxylate metabolism	50	6	37.949	14.286	0.00058074	0.033102	0.012743
Tyrosine metabolism	76	4	52.755	14.286	0.00065914	0.036912	0.012743
Alanine, aspartate and glutamate metabolism	24	6	42.777	14.286	0.0035886	0.19738	0.052035
Phenylalanine metabolism	45	5	46.206	14.286	0.0062472	0.33735	0.069304
Butanoate metabolism	40	6	40.191	14.286	0.0071694	0.37998	0.069304
Arginine and proline metabolism	77	10	24.173	14.286	0.019366	1	0.16046
Nicotinate and nicotinamide metabolism	44	4	30.925	14.286	0.029338	1	0.2127
Riboflavin metabolism	21	1	54.849	14.286	0.035588	1	0.22935
Propanoate metabolism	35	3	33.593	14.286	0.060284	1	0.32591
Pyrimidine metabolism	60	3	32.729	14.286	0.061811	1	0.32591
Pantothenate and CoA biosynthesis	27	2	29.839	14.286	0.10331	1	0.39337
Pentose and glucuronate interconversions	53	2	35.075	14.286	0.1117	1	0.39337
Glycolysis or Gluconeogenesis	31	4	23.893	14.286	0.13171	1	0.39337
Porphyrin and chlorophyll metabolism	104	3	23.965	14.286	0.1411	1	0.39337
Glycerolipid metabolism	32	1	31.6	14.286	0.14699	1	0.39337
Thiamine metabolism	24	2	26.648	14.286	0.15018	1	0.39337
Ascorbate and aldarate metabolism	45	3	26.072	14.286	0.15023	1	0.39337
Primary bile acid biosynthesis	47	1	29.791	14.286	0.16169	1	0.39337
D-Glutamine and D-glutamate metabolism	11	2	24.771	14.286	0.1779	1	0.39337
Pentose phosphate pathway	32	2	24.749	14.286	0.18071	1	0.39337
Glutathione metabolism	38	4	21.657	14.286	0.1879	1	0.39337
Nitrogen metabolism	39	6	21.882	14.286	0.1885	1	0.39337
Purine metabolism	92	7	19.017	14.286	0.20621	1	0.39337
Vitamin B6 metabolism	32	2	23.308	14.286	0.20632	1	0.39337
Glycine, serine and threonine metabolism	48	9	18.951	14.286	0.22201	1	0.39337
Ubiquinone and other terpenoid-quinone biosynthesis	36	1	23.505	14.286	0.22337	1	0.39337
Glycerophospholipid metabolism	39	1	23.502	14.286	0.2234	1	0.39337
Taurine and hypotaurine metabolism	20	3	20.747	14.286	0.22496	1	0.39337
Pyruvate metabolism	32	2	21.318	14.286	0.23732	1	0.39337
Terpenoid backbone biosynthesis	33	2	21.318	14.286	0.23732	1	0.39337
One carbon pool by folate	9	1	22.158	14.286	0.23911	1	0.39337
Folate biosynthesis	42	1	22.158	14.286	0.23911	1	0.39337
Galactose metabolism	41	2	21.274	14.286	0.24416	1	0.39337
Starch and sucrose metabolism	50	2	21.274	14.286	0.24416	1	0.39337
Amino sugar and nucleotide sugar metabolism	88	2	21.274	14.286	0.24416	1	0.39337
Cysteine and methionine metabolism	56	6	18.141	14.286	0.27177	1	0.41106
Selenoamino acid metabolism	22	1	19.604	14.286	0.27193	1	0.41106
Phenylalanine, tyrosine and tryptophan biosynthesis	27	3	19.153	14.286	0.27644	1	0.41106
Aminoacyl-tRNA biosynthesis	75	16	17.28	14.286	0.28349	1	0.41106
Valine, leucine and isoleucine biosynthesis	27	6	17.325	14.286	0.29645	1	0.41285
Cyanoamino acid metabolism	16	2	18.998	14.286	0.30247	1	0.41285
D-Arginine and D-ornithine metabolism	8	2	17.187	14.286	0.30608	1	0.41285
Valine, leucine and isoleucine degradation	40	4	16.193	14.286	0.32769	1	0.43195
Histidine metabolism	44	3	17.369	14.286	0.34042	1	0.43877
Methane metabolism	34	3	14.028	14.286	0.48457	1	0.58874
Sphingolipid metabolism	25	1	8.2046	14.286	0.49158	1	0.58874
Sulfur metabolism	18	1	8.2046	14.286	0.49158	1	0.58874
Lysine degradation	47	3	12.993	14.286	0.49739	1	0.58874
Tryptophan metabolism	79	2	9.0157	14.286	0.57957	1	0.65368
Biotin metabolism	11	1	5.1006	14.286	0.59072	1	0.65368
Fatty acid biosynthesis	49	1	4.0871	14.286	0.63114	1	0.65368
Fatty acid elongation in mitochondria	27	1	4.0871	14.286	0.63114	1	0.65368
Fatty acid metabolism	50	1	4.0871	14.286	0.63114	1	0.65368
Synthesis and degradation of ketone bodies	6	1	4.0871	14.286	0.63114	1	0.65368
Inositol phosphate metabolism	39	1	4.0871	14.286	0.63114	1	0.65368
beta-Alanine metabolism	28	2	3.3263	14.286	0.79685	1	0.81083
Lysine biosynthesis	32	3	5.7512	14.286	0.82535	1	0.82535
Figure 1C
Normalised Intensity (AUC)	Mock	Mock	Mock	Mock	Scramble	Scramble	Scramble	Scramble	NAA40-KD	NAA40-KD	NAA40-KD	NAA40-KD
Pyruvate	0.268085	0.142416	0.26789	0.132451	0.116062	0.080383	0.251041	0.056638	0.119593	0.162034	0.078271	0.131642
Citrate	0.798957	1.5179	1.4234	1.79176	1.87393	1.01058	1.34934	1.71977	2.18486	2.24754	2.04807	1.85175
a-ketoglutarate	0.356656	0.353952	0.333613	0.535	0.315301	0.341222	0.340319	0.327366	0.473021	0.424669	0.303188	0.639038
Succinate	0.193758	0.131572	0.175739	0.147683	0.267567	0.241174	0.18899	0.220518	0.292954	0.261464	0.219705	0.24313
Acetyl-CoA	0.050289	0.053077	0.040782	0.060051	0.056041	0.064959	0.083143	0.055785	0.140988	0.14095	0.153018	0.179405
Figure 1G
Relative mRNA Expression (/Rn18s and Control)	Mock	Mock	Mock	Mock	Scramble	Scramble	Scramble	Scramble	Naa40-KD	Naa40-KD	Naa40-KD	Naa40-KD
Acly	1.01749	0.886876	1.00544	1.0902	1.843483*	1.04473	1.15577	0.867837	1.40894	1.4869	1.46512	1.58221
Acaca	1.08777	0.927108	0.964479	1.02064	1.36338	1.09661	1.23772	0.912591	1.42999	1.46289	1.56144	1.83618
Fasn	0.961044	0.875194	1.11936	1.0444	1.18729	1.25935	1.3925	0.780611	1.37333	1.48213	1.63884	1.60511
Gpat1	1.06181	1.03557	0.91936	0.983263	1.14054	1.11367	1.30075	1.08688	1.49625	1.55583	1.70227	1.72482
Agpat1	0.594125	0.934411	1.35952	1.11194	1.0403	1.36167	0.954494	0.843707	1.98929	1.33643	1.74283	1.50459
Pap	1.02611	1.04122	1.10467	0.828007	0.92034	1.07163	1.10693	1.05419	1.79751	1.71475	2.15052	1.95103
Dgat1	1.10733	0.877815	1.00042	1.01444	0.968278	1.03764	1.08971	0.934582	0.835951	1.08915	1.11457	0.965432
Hsl	1.35939	0.813461	0.856464	0.970689	0.928851	1.15523	1.28556	0.481219	0.992572	1.08578	0.990761	1.20751
Atgl	1.46338	0.840085	0.849389	0.847149	1.04194	0.949859	1.06576	0.939013	0.89794	0.950405	1.05057	1.07992
*indicates exluded value based on an outlier test: Significant outlier. P < 0.05, based on Grubbs' test, also called the ESD method (extreme studentized deviate), with a<0.05

## Sheet: Table S4 Fig2C-F
Figure 2C
Normalised Intensity (AUC)	Mock	Mock	Mock	Mock	Scramble	Scramble	Scramble	Scramble	NAA40-KD	NAA40-KD	NAA40-KD	NAA40-KD
Total TAGs	33.4353	33.0926	30.7447	30.6339	31.7314	30.5977	31.8259	26.1323	41.1137	39.0718	38.8799	38.2014
Figure 2D
Normalised Intensity (AUC)	Control	Control	Control	Control	Scramble	Scramble	Scramble	Scramble	NAA40-KD	NAA40-KD	NAA40-KD	NAA40-KD
Total DAGs	0.168738	0.132041	0.121529	0.12014	0.129742	0.137341	0.128073	0.11691	0.160058	0.14402	0.167827	0.162768
Figure 2E
Normalised Intensity (AUC)	Mock	Mock	Mock	Mock	Scramble	Scramble	Scramble	Scramble	Naa40-KD	Naa40-KD	Naa40-KD	Naa40-KD
TG(46:1)	0.332478	0.368901	0.298544	0.308236	0.316835	0.324832	0.314919	0.272465	0.396908	0.384854	0.382278	0.385637
TG(48:1)	1.35972	1.38678	1.17144	1.20267	1.25835	1.3967	1.18797	1.0322	1.59975	1.54161	1.44166	1.48779
TG(50:2)	2.20902	2.23476	1.98897	1.92897	1.97417	2.10535	1.84011	1.77463	2.58984	2.522	2.38035	2.54689
TG(52:1)	2.388	2.79939	2.41205	2.33328	2.40091	2.79101	2.66172	1.85062	3.19976	2.92981	2.90455	2.93453
TG(52:2)	4.39527	4.81838	3.78043	4.03963	4.13392	4.66886	4.22211	3.38382	5.54209	5.13482	5.12695	4.95334
TG(54:2)	3.73429	4.22672	3.63625	3.55824	3.6362	4.06549	3.74838	2.92112	4.96761	4.37464	4.43433	4.47961
Figure 2F
Normalised Intensity (AUC)	Mock	Mock	Mock	Mock	Scamble	Scamble	Scamble	Scamble	NAA40-KD	NAA40-KD	NAA40-KD	NAA40-KD
DAG(32:0)	0.0194518	0.0168179	0.0161203	0.0138117	0.0150194	0.0172729	0.0159412	0.0138044	0.0178067	0.016402	0.0212104	0.0183723
DAG(34:0)	0.0452516	0.0423914	0.0363783	0.0341337	0.0344925	0.0386015	0.0375594	0.0355448	0.0444181	0.0402411	0.0488242	0.0436048
DAG(34:1)	0.0159458	0.0113046	0.0110147	0.00861972	0.0138903	0.0122746	0.0112617	0.00950397	0.0149922	0.0124717	0.0143977	0.0150274
DAG(36:0)	0.0273678	0.0243447	0.0212054	0.0247398	0.0201863	0.0265751	0.0248799	0.0235126	0.0286178	0.0241076	0.0302958	0.0307407
DAG(36:1)	0.0164923	0.0129504	0.014245	0.0132588	0.0172799	0.0160822	0.015835	0.0151599	0.0195717	0.0190247	0.016729	0.0176864
DAG(36:2)	0.0177642	0.012765	0.0121788	0.0115497	0.0173974	0.0149347	0.0110787	0.0143743	0.0163684	0.0183554	0.0146201	0.0186978

## Sheet: Table S5 Fig3B-F
Figure 3B
	Scramble	Scramble	Scramble	Scramble	Scramble	Scramble	Scramble	Scramble	Scramble	NAA40-KD	NAA40-KD	NAA40-KD	NAA40-KD	NAA40-KD	NAA40-KD	NAA40-KD	NAA40-KD	Scramble + FSG67	Scramble + FSG67	Scramble + FSG67	Scramble + FSG67	Scramble + FSG67	Scramble + FSG67	Scramble + FSG67	Scramble + FSG67	Scramble + FSG67	Scramble + FSG67	NAA40-KD+ FSG67	NAA40-KD+ FSG67	NAA40-KD+ FSG67	NAA40-KD+ FSG67	NAA40-KD+ FSG67	NAA40-KD+ FSG67	NAA40-KD+ FSG67	NAA40-KD+ FSG67	NAA40-KD+ FSG67	NAA40-KD+ FSG67
Average Lipid Droplet content fluorescent intensity per cell	1.17723	0.981036	0.894615	0.834307	1.32353	0.552093	0.787494	1.30913	1.14057	2.08603	2.02745	0.881883	2.31055	1.2715	1.03966	0.794595	1.67209	1.31969	0.709396	0.758155	0.919362	0.88517	0.810391	0.762881	1.10668	1.07826	0.555741	0.808728	1.16093	1.4359	0.677591	0.353541	0.885888	0.172829	0.728942	1.11425	0.57429
Figure 3C
	Scramble	Scramble	Scramble	NAA40-KD	NAA40-KD	NAA40-KD	Scramble+FSG67	Scramble+FSG67	Scramble+FSG67	NAA40-KD+FGS67	NAA40-KD+FGS67	NAA40-KD+FGS67
pAKT (Ser 473)/ tAKT levels	0.461186	0.54742	0.471014	0.230061	0.332341	0.299408	0.417503	0.615054	0.485399	0.442038	0.454727	0.429359
Figure 3D
	Scramble	Scramble	Scramble	Scramble	NAA40-KD	NAA40-KD	NAA40-KD	NAA40-KD	Scramble+FSG67	Scramble+FSG67	Scramble+FSG67	Scramble+FSG67	NAA40-KD+FGS67	NAA40-KD+FGS67	NAA40-KD+FGS67	NAA40-KD+FGS67
mean fluoresence uptake (2-NBDG uptake)	1307	1267	1361	1496	1205	1225	1141	1130	1684	1532	1766	1070*	1585	1476	1461	1486
Figure 3E
	Scramble	Scramble	Scramble	Scramble	Scramble	Scramble	Scramble	NAA40-KD	NAA40-KD	NAA40-KD	NAA40-KD	NAA40-KD	NAA40-KD	NAA40-KD	Scramble -Ins	Scramble -Ins	Scramble -Ins	Scramble -Ins	Scramble -Ins	Scramble -Ins	Scramble -Ins	NAA40-KD - Ins	NAA40-KD - Ins	NAA40-KD - Ins	NAA40-KD - Ins	NAA40-KD - Ins	Scramble +Lispro	Scramble +Lispro	Scramble +Lispro	Scramble +Lispro	Scramble +Lispro	Scramble +Lispro	Scramble +Lispro	Scramble +Lispro	NAA40-KD + Lispro	NAA40-KD + Lispro	NAA40-KD + Lispro	NAA40-KD + Lispro	NAA40-KD + Lispro	NAA40-KD + Lispro	NAA40-KD + Lispro
Average Lipid Droplet content Fluorescent intensity/cell number	0.877868	0.851784	1.03411	0.827942	1.0589	1.23033	1.11907	1.23757	1.15122	1.12218	1.47812	1.48294	1.14749	1.49022	0.521382	0.565998	0.76938	0.797966	0.766626	0.838839	0.705191	1.17778	1.17356	0.914197	1.19051	1.28377	0.978063	0.986171	1.29305	0.999092	1.10521	0.82636	0.893914	0.983565	1.53605	1.31501	1.20673	1.05961	1.5618	1.25488	1.23853
Figure 3F
	Scramble	Scramble	Scramble	NAA40-KD	NAA40-KD	NAA40-KD	Scramble -Ins	Scramble -Ins	Scramble -Ins	NAA40-KD - Ins	NAA40-KD - Ins	NAA40-KD - Ins	Scramble +Lispro	Scramble +Lispro	Scramble +Lispro	NAA40-KD + Lispro	NAA40-KD + Lispro	NAA40-KD + Lispro
pAKT (Ser 473)/ tAKT levels	0.960677	1.08481	1.14971	0.435753	0.516333	0.572771	0.121567	0.153917	0.183422	0.0601333	0.0944456	0.0544891	0.411735	0.592693	0.554372	0.255001	0.280267	0.297898
*indicates exluded value based on an outlier test: Significant outlier. P < 0.05, based on Grubbs' test, also called the ESD method (extreme studentized deviate), with a<0.05

## Sheet: Table S6 Fig4A, D-E
Figure 4A
Average Lipid Droplet content fluorescent intensity per cell	Scramble	Scramble	Scramble	Scramble	Scramble	Scramble	Naa40-KD	Naa40-KD	Naa40-KD	Naa40-KD	Naa40-KD	Naa40-KD
6h	0.386482	0.336301	0.516833	1.37372	1.52969	1.85698	1.10076	0.934838	2.12301	1.68664	1.37037	1.49298
12h	2.56313	2.22995	2.17442	1.04501	2.50874	2.40932	3.53655	2.69779	1.66002	2.91666	2.53842	4.66885
24h	1.88287	2.16196	2.60029	1.95197	2.27865	2.22345	2.78709	3.88598	2.91899	3.58118	4.37741	3.1075
48h	2.12294	1.35447	3.22717	2.39072	2.55511	2.73981	3.14549	3.56779	3.46761	3.65106	3.56792	3.06625
Figure 4D
Relative mRNA Expression (/Rn18s and Scramble)	Scramble	Scramble	Scramble	NAA40-KD	NAA40-KD	NAA40-KD
Naa40	1.06173	0.936351	1.00192	0.229813	0.265948	0.360649
Acly	1.00177	0.791487	1.20675	1.08247	0.840432	0.920095
Acss2	1.00177	0.791487	1.20675	1.08247	0.840432	0.920095
Acaca	1.14728	0.759606	1.09311	1.22523	0.908827	1.19061
Fasn	1.13103	0.809184	1.05978	1.12738	0.838488	0.928356
Figure 4E
	Scramble (12h)	Scramble (12h)	Scramble (12h)	Scramble (12h)	Scramble (12h)	Scramble (12h)	Scramble (12h)	Scramble (12h)	NAA40-KD (12h)	NAA40-KD (12h)	NAA40-KD (12h)	NAA40-KD (12h)	NAA40-KD (12h)	NAA40-KD (12h)	NAA40-KD (12h)	NAA40-KD (12h)	NAA40-KD+ActD (12h)	NAA40-KD+ActD (12h)	NAA40-KD+ActD (12h)	NAA40-KD+ActD (12h)	NAA40-KD+ActD (12h)	NAA40-KD+ActD (12h)
Average Lipid Droplet Content Fluorescent intensity/cell number	1.23373	1.15855	1.06379	0.492664	1.30145	1.1006	0.677235	0.971973	1.11694	2.01209	1.981	1.59159	1.21123	1.89967	2.54527	1.44141	2.15256	1.12039	2.15004	1.08799	1.61497	2.50018

## Sheet: Table S7 Fig5I-J, L-M
Figure 5I
Larval Fat Body Thickness (μm)	control	FB>naa40i
	55.5	63.5
	50	58
	45	63.5
	46.5	53
	36.5	63.5
	47	56.5
	50	70.5
	52.5	52
	61	55
	44.5
Figure 5J
Number LDs per Fat Cell	control #LDs	naa40 RNAi #LDs
	34	32
	29	33
	23	32
	29	37
	24	40
	28	31
	22	33
	26	25
	29	30
	30	33
	28	32
	20	38
	22	31
	16	36
	18	35
	13	31
	17	34
	16	37
Figure 5L
Relative mRNA Expression (/Actin and Control)	Control	Control	Control	FB> naa40i	FB> naa40i	FB> naa40i
fasn	1.22703	0.685688	1.08728	1.02353	1.21624	1.33046
lipin	1.03056	0.801881	1.16756	1.28486	1.47299	1.62674
Figure 5M
Triglyceride content (mmmol/gprotein)	Control	FB> naa40i
	137.619	129.655
	133.283	211.307
	212.69	164.326
	149.852	287.674
	243.492	319.588
	151.219	385.378
	171.917	227.243
	228.707	182.195
		343.834
		166.064
		407.13
		197.949
		231.111
		429.235
		323.979
		440.265

## Sheet: Table S8 Fig S2A-B
Figure S2A
Relative Naa40 mRNA Expression (/Rn18s and Scramble)	Scramble	Scramble	Scramble	NAA40-KD	NAA40-KD	NAA40-KD
NAA40	0.947863	0.821676	1.23046	0.297501	0.433106	0.372105
Figure S2B
Relative Naa40 mRNA Expression (/Rn18s and Scramble)	Scramble	Scramble	Scramble	NAA40-KD	NAA40-KD	NAA40-KD
NAA40	1.06173	0.936351	1.00192	0.229813	0.265948	0.360649

## Sheet: Table S9 Fig S3
Figure S3
Normalised Intensity (AUC)	Scramble	Scramble	Scramble	Scramble	NAA40-KD	NAA40-KD	NAA40-KD	NAA40-KD
NADH	0.0027032	0.00268832	0.00205286	0.00236435	0.002787	0.005459	0.003753	0.004285
NAD+	0.178789	0.209442	0.126484	0.210747	0.211469	0.224689	0.130018	0.171294
ATP	4.4528	5.50749	4.49919	4.67082	3.93494	5.13369	5.07135	4.30714
NADH/NAD+	0.0151195	0.0128357	0.0162302	0.0112189	0.0131777	0.0242937	0.0288626	0.0250137

## Sheet: Table S10 Fig S4C-D
Figure S4C
Average Lipid Droplet content fluorescent intensity per cell	Scramble	Scramble	Scramble	Scramble	Scramble	Scramble	Scramble	Scramble	Naa40-KD	Naa40-KD	Naa40-KD	Naa40-KD	Naa40-KD	Naa40-KD	Scramble + C4H7NaO2	Scramble + C4H7NaO2	Scramble + C4H7NaO2	Scramble + C4H7NaO2	Scramble + C4H7NaO2	Scramble + C4H7NaO2	Scramble + C4H7NaO2	Scramble + C4H7NaO2	Naa40-KD+ C4H7NaO2	Naa40-KD+ C4H7NaO2	Naa40-KD+ C4H7NaO2	Naa40-KD+ C4H7NaO2	Naa40-KD+ C4H7NaO2	Naa40-KD+ C4H7NaO2	Naa40-KD+ C4H7NaO2	Naa40-KD+ C4H7NaO2	Naa40-KD+ C4H7NaO2	Naa40-KD+ C4H7NaO2
	0.769693	0.674798	1.33146	0.490521	0.580377	0.952689	1.23368	1.06	2.20831	2.21601	1.01454	3.2297	1.87985	2.62677	1.44064	0.594163	1.31383	0.417199	0.519023	0.414695	0.662509	0.664162	0.717641	0.554265	0.556474	0.734515	0.506938	1.10199	0.623218	0.728942	1.11425	0.57429
Figure S4D
Relative mRNA Expression(/Rn18s and Scramble)	Scramble	Scramble	Scramble	NAA40-KD	NAA40-KD	NAA40-KD	ACSS2-KD	ACSS2-KD	ACSS2-KD	NAA40-KD + ACSS2-KD	NAA40-KD + ACSS2-KD	NAA40-KD + ACSS2-KD
Naa40	0.947863	0.821676	1.23046	0.297501	0.433106	0.372105	1.46511	0.875797	0.752209	0.280726	0.265185	0.257772
Acss2	0.781838	0.763888	1.45427	1.43375	3.00221	1.81807	0.253877	0.192635	0.177334	0.237278	0.196588	0.285727
Figure S4E
Average Lipid Droplet content fluorescent intensity per cell	Scramble	Scramble	Scramble	Scramble	Scramble	Scramble	NAA40-KD	NAA40-KD	NAA40-KD	NAA40-KD	NAA40-KD	NAA40-KD	NAA40-KD	ACSS2-KD	ACSS2-KD	ACSS2-KD	ACSS2-KD	ACSS2-KD	ACSS2-KD	ACSS2-KD	ACSS2-KD	NAA40-KD + ACSS2-KD	NAA40-KD + ACSS2-KD	NAA40-KD + ACSS2-KD	NAA40-KD + ACSS2-KD	NAA40-KD + ACSS2-KD	NAA40-KD + ACSS2-KD	NAA40-KD + ACSS2-KD	NAA40-KD + ACSS2-KD
	1.18616	0.9846	0.93872	1.57926	0.95977	0.657831	1.55525	1.43799	1.41615	1.73784	1.3922	1.36626	1.89679	1.2766	1.7269	0.769068	0.940713	0.68162	1.44658	0.744353	1.5289	0.691554	0.652418	0.711259	0.740275	0.910182	1.28331	1.02395	0.755526

## Sheet: Table S11 Fig S5
Figure S5
Relative mRNA Expression (/Actin and Control)	Control	Control	Control	FB>Naa40i	FB>Naa40i	FB>Naa40i
	1.14685	0.904223	0.948929	0.662469	0.726315	0.800835
