# Supplementary material for: Histone acetyltransferase NAA40 modulates acetyl-CoA levels and lipid synthesis
Source: BMC Biol. 2022 Jan 20;20:22. doi: 10.1186/s12915-021-01225-8 (PMC8781613; doi:10.1186/s12915-021-01225-8)
Supplement: Supplementary file 10 — Additional file 10: Table S12. Aqueous metabolites dataset. Table S13. Lipidomic dataset. [file 12915_2021_1225_MOESM10_ESM.xlsx]

## Sheet: Table S12 Aqueous Metabolomics
Sample	Lysine	Glycine	Serine	Arginine	Histidine	Alanine	Glutamic_acid	Threonine	Proline	Betaine	SAM	Choline	Creatine	Creatinine	Valine	Methionine	Adenine	Cytidine	Guanine	Nicotinamide	Isoleucine	Ornithine	Hydroxyproline	NAD+	Sadenosylhomocysteine	Tyrosine	Leucine	Phenylalanine	Folic_acid	Tryptophan	Malic_acid	SuccinicAcid	Citric_acid	Pyruvic_acid	Biphosphoglycericacid	Adenosine	Fumaric_acid	Glucose	Alphaketoglutaricacid	FAD	NADH	Succinic_Acid	Dimethylglycine	AcetylCoA	CDP-Ch	Phosphocreatine	Aconitic_acid	UDPglucose	ADP
Control 1	0.0834476	0.00277574	0.053915	0.38302	0.0893434	0.127894	0.141119	0.144184	1.08182	0.767092	0.0985179	0.990424	0.0343092	0.443476	4.67589	0.419537	0.0521945	0.174484	0.0161019	0.322549	15.1027	0.032688	11.3479	0.116557	0.00176605	2.64428	15.1027	4.99016	0.0525438	1.21266	0.315038	0.193758	0.798957	0.268085	0.26259	0.863147	0.0940895	0.343921	0.356656	0.00756521	0.00129457	0.0159163	1.20938	0.050289	0.594606	0.00328291	0.00544006	0.0068789	1.39992
Control 2	0.0517667	0.00202576	0.0311108	0.331523	0.101439	0.171866	0.189844	0.136053	1.15563	0.815908	0.168365	0.837505	0.0472869	0.443686	2.85968	0.245294	0.0453676	0.174434	0.0109252	0.108778	9.64877	0.020864	7.46303	0.213103	0.00166661	1.51811	9.64877	2.93787	0.0232903	0.763029	0.678539	0.131572	1.5179	0.142416	0.177973	1.32242	0.178988	0.230134	0.353952	0.00644988	0.00270127	0.00901048	0.966409	0.053077	0.699932	0.00444102	0.0116654	0.0106349	0.958217
Control 3	0.0591645	0.00334133	0.0260175	0.364109	0.0811173	0.137463	0.191049	0.120589	1.11837	4.49419	0.0965351	0.781197	0.0467457	0.29796	3.44007	0.308988	0.0567388	0.201928	0.0216406	0.155743	11.5529	0.022282	9.04654	0.134134	0.00179786	1.88371	11.5529	4.56586	0.028469	0.856548	0.827474	0.175739	1.4234	0.26789	0.142154	0.949037	0.185853	0.238231	0.333613	0.00848939	0.0017649	0.0169665	1.01933	0.040782	0.72382	0.00155793	0.00607089	0.00743942	1.17592
Control 4	0.052844	0.00322512	0.0221067	0.411846	0.0916828	0.149785	0.163907	0.122842	1.04454	1.02698	0.133874	0.81074	0.0285869	0.395657	3.79832	0.367981	0.0377977	0.212297	0.0165821	0.151129	12.7758	0.0269603	9.92211	0.183062	0.00248448	2.13495	12.7758	4.71892	0.0435185	1.01361	1.28367	0.147683	1.79176	0.132451	0.0820881	1.35164	0.0706988	0.325006	0.535	0.00979127	0.00418928	0.0128655	1.29343	0.060051	0.725617	0.0031976	0.0088496	0.00906666	0.875978
Scramble 1	0.0467551	0.00213914	0.0283527	0.483689	0.0912833	0.156102	0.143119	0.123445	0.999887	0.34601	0.158736	0.895946	0.027532	0.362997	3.93453	0.355002	0.0337727	0.347712	0.0196077	0.149589	13.0131	0.0250611	9.84042	0.178789	0.00231281	2.21392	13.0131	4.46416	0.0413843	1.01216	1.99213	0.267567	1.87392	0.116062	0.144164	1.13866	0.032426	0.273382	0.315301	0.00774758	0.0027032	0.0221421	1.11844	0.056041	0.674703	0.0026439	0.00660962	0.0106105	1.1272
Scramble 2	0.0491807	0.00351832	0.0297544	0.461477	0.104933	0.155941	0.159161	0.118359	1.17764	0.408968	0.139546	0.882791	0.0438957	0.393967	3.23004	0.303223	0.0479537	0.1903	0.0151135	0.113873	10.46	0.0199769	8.15129	0.209442	0.00159055	1.74517	10.46	3.66471	0.0329138	0.761684	1.58624	0.241174	1.01058	0.0803832	0.0763329	1.10509	0.033941	0.203824	0.341222	0.00829977	0.00268832	0.0155219	1.08444	0.064959	0.651443	0.00194464	0.00655696	0.0109375	1.1494
Scramble 3	0.042324	0.000859205	0.0253589	0.36579	0.0825478	0.117122	0.122229	0.10416	0.928445	1.09487	0.120868	0.706408	0.0344799	0.321359	2.93497	0.306606	0.0469745	0.187838	0.0155445	0.116992	10.7018	0.023548	8.30911	0.126484	0.00201494	1.68906	10.7018	3.59194	0.0265247	0.745079	1.06085	0.18899	1.34934	0.251041	0.142199	1.07252	0.0506517	0.234963	0.340319	0.0098793	0.00205286	0.0161533	1.11517	0.083143	0.65068	0.00339343	0.00564542	0.010455	1.18747
Scramble 4	0.063983	0.00247293	0.034245	0.525679	0.115875	0.168223	0.152578	0.128873	1.13609	0.429382	0.17284	0.850611	0.0299569	0.377431	4.01866	0.392794	0.0523704	0.237216	0.0211108	0.129009	13.0631	0.0271225	10.5469	0.210747	0.00205782	2.30128	13.0631	4.23715	0.0418315	1.01298	1.9356	0.220518	1.71977	0.0566383	0.108993	1.24876	0.0231245	0.239389	0.327366	0.00713371	0.00236435	0.0177563	1.06806	0.055785	0.696485	0.00300215	0.00736146	0.0097224	1.18629
Naa40KD 1	0.0966818	0.00161514	0.0302225	0.699979	0.115313	0.0991093	0.166276	0.1564	1.06363	0.890977	0.127936	1.21469	0.0585119	0.41356	8.90801	0.953438	0.107242	0.274845	0.0489066	0.379268	28.6843	0.0576289	22.4644	0.211469	0.0017822	5.29523	28.6843	11.3032	0.121949	2.47639	1.98378	0.292954	2.18486	0.119593	0.110587	0.912026	0.0615862	0.628483	0.473021	0.00732892	0.00278668	0.0156356	1.63538	0.140988	0.620128	0.00165938	0.00465445	0.00963482	1.02984
Naa40KD 2	0.0719247	0.00251609	0.0306276	0.54568	0.102982	0.140738	0.134059	0.152672	1.29501	0.407617	0.158037	1.00359	0.0261855	0.392367	6.46466	0.602599	0.0450143	0.214634	0.0258422	0.214249	20.3735	0.0419721	15.8178	0.224689	0.00207995	3.6487	20.3735	9.15254	0.0739415	1.52817	1.70337	0.261464	2.24754	0.162034	0.0948625	0.707716	0.0258209	0.401786	0.424669	0.00250649	0.00545851	0.0197364	1.35129	0.14095	0.567145	0.00195219	0.00466623	0.010576	1.07527
Naa40KD 3	0.0510744	0.00276918	0.023698	0.328248	0.0838557	0.154696	0.135096	0.114708	1.06082	0.53656	0.136703	0.873585	0.0237394	0.329013	3.05188	0.286954	0.0452442	0.203626	0.0144436	0.0976054	9.9721	0.0187097	7.57907	0.130018	0.0023544	1.72047	9.9721	3.65081	0.0292165	0.712166	1.49658	0.219705	2.04807	0.0782706	0.080562	0.995852	0.0312379	0.183142	0.303188	0.00313126	0.00375264	0.0190781	0.948449	0.153018	0.651568	0.00171122	0.00566053	0.0129464	0.967085
Naa40KD 4	0.0571242	0.00177838	0.0240452	0.3898	0.0792266	0.119286	0.132682	0.114365	0.890493	0.457367	0.114794	0.841253	0.0504547	0.357563	3.80911	0.37581	0.0705699	0.247231	0.0257895	0.13626	12.7253	0.0237922	9.69009	0.171294	0.00213843	2.1967	12.7253	3.90172	0.0398119	0.944018	2.01289	0.24313	1.85175	0.131642	0.0753599	1.26664	0.0253995	0.341336	0.639038	0.00464766	0.0042847	0.0277011	1.33231	0.179405	0.662469	0	0.00448292	0.00880061	1.67208
[truncated: 5 more columns]

## Sheet: Table S13 Lipidomics
Sample	[PC(28:0)+H][PE(31:0)+H]	[PC(28:1)+Na][PE(31:1)+Na]	[PC(30:0)+Na][PC(32:3)+H][PE(33:0)+Na][PE(35:3)+H]	[PC(32:0)+H][PE(35:0)+H]	[PC(32:1)+Na][PC(34:4)+H][PE(35:1)+Na][PE(37:4)+H]	[PC(32:2)+H][PE(35:2)+H]	[PC(32:2)+H][PE(35:2)+H]	[PC(33:1)+Na][PC(35:4)+H][PE(36:1)+Na][PE(38:4)+H]	[PC(34:1)+Na][PC(36:4)+H][PE(37:1)+Na]	[PC(34:1)+Na][PC(36:4)+H][PE(37:1)+Na]	[PC(34:2)+H]	[PC(34:3)+H][PE(37:3)+H]	[PC(34:3)+H][PE(37:3)+H]	[PC(35:1)+H][PE(38:1)+H]	[PC(35:2)+H]	[PC(35:3)+Na][PC(37:6)+H][PE(38:3)+Na][PE(40:6)+H]	[PC(35:4)+H][PE(38:4)+H]	[PC(35:4)+Na][PE(38:4)+Na][PE(40:7)+H]	[PC(35:5)+H][PE(38:5)+H]	[PC(35:5)+H][PE(38:5)+H]	[PC(35:5)+Na][PE(38:5)+Na][PE(40:8)+H]	[PC(36:0)+H][PE(39:0)+H]	[PC(36:0)+Na][PC(38:3)+H][PE(39:0)+Na][PE(41:3)+H]	[PC(36:1)+H][PE(39:1)+H]	[PC(36:1)+Na][PC(38:4)+H][PE(39:1)+Na][PE(41:4)+H]	[PC(36:1)+Na][PC(38:4)+H][PE(39:1)+Na][PE(41:4)+H]	[PC(36:3)+Na][PC(38:6)+H][PE(39:3)+Na]	[PC(36:3)+Na][PC(38:6)+H][PE(39:3)+Na]	[PC(36:4)+Na][PC(38:7)+H]	[PC(36:5)+H][PC(34:2)+Na][PE(39:5)+H]	[PC(36:5)+H][PE(39:5)+H]	[PC(36:6)+H][PE(39:6)+H]	[PC(37:1)+H][PE(40:1)+H]	[PC(37:1)+H][PE(40:1)+H]	[PC(37:3)+H][PE(40:3)+H]	[PC(38:1)+H][PE(41:1)+H]	[PC(38:1)+Na][PE(41:1)+Na]	[PC(38:3)+H][PE(41:3)+H]	[PC(38:3)+Na][PC(40:6)+H][PE(41:3)+Na][PE(43:6)+H]	[PC(38:4)+Na][PC(40:7)+H][PE(41:4)+Na]	[PC(38:4)+Na][PC(40:7)+H][PE(41:4)+Na]	[PC(38:5)+H][PC(36:2)+Na][PE(39:2)+Na][PE(41:5)+H]	[PC(38:5)+Na][PC(40:8)+H][PE(41:5)+Na]	[PC(38:6)+H]	[PC(38:6)+H]	[PC(39:1)+H][PE(42:1)+H]	[PC(39:2)+H][PE(42:2)+H]	[PC(40:1)+H]	[PC(40:1)+Na][PC(42:4)+H]
Mock 1	0.154579	0.0230835	0.0237326	0.952167	1.0492	0.134936	0.66096	0.256463	1.10375	6.55257	6.68616	0.0982064	0.195491	0.90182	0.77868	0.497551	1.44202	0.0957886	0.2846	0.268963	0.108219	0.232908	1.59929	38.7636	2.26426	8.2176	0.0998737	0.111566	0.162225	0.996703	0.1827	0.0174832	0.23046	0.0252632	0.0672594	2.95388	0.433819	1.39052	0.222452	0.340748	0.220431	10.1123	0.104014	0.153717	0.276942	0.0413238	0.112255	0.698599	0.116815
Mock 2	0.197846	0.0294665	0.0380309	1.15186	1.26251	0.13126	0.739347	0.269382	1.21375	7.33777	7.62764	0.12557	0.164012	1.04794	1.05218	0.511082	1.62702	0.111768	0.320096	0.333606	0.116915	0.271273	1.73882	46.6808	2.46905	10.4531	0.115332	0.140097	0.17363	1.2782	0.230205	0.0220376	0.236244	0.0239375	0.0665412	3.14677	0.491868	1.19188	0.227006	0.353805	0.255314	9.83309	0.115535	0.147591	0.29745	0.0407038	0.131219	0.865892	0.0716068
Mock 3	0.182268	0.021485	0.0332153	1.07081	1.35028	0.137878	0.717053	0.280289	1.25036	6.82527	7.01956	0.128454	0.197238	0.9152	1.00999	0.527702	1.58126	0.117545	0.343308	0.291103	0.143378	0.243225	1.51227	40.9439	2.63249	8.96916	0.139587	0.140929	0.197314	1.1799	0.210523	0.022044	0.223565	0.0270852	0.0654677	2.77523	0.405439	1.26301	0.254054	0.346736	0.246011	10.5303	0.13254	0.165967	0.298988	0.0442962	0.111239	0.88946	0.0731032
Mock 4	0.177004	0.00500952	0.0316335	1.06722	1.25278	0.128802	0.733972	0.286304	1.27668	7.22181	6.92363	0.112579	0.196898	0.832539	0.996289	0.4922	1.57128	0.128537	0.335798	0.300851	0.133481	0.26284	1.62906	46.9371	2.53754	9.68927	0.126653	0.108903	0.164738	1.059	0.194731	0.0192372	0.231419	0.0275892	0.0663906	2.64567	0.388148	1.40028	0.223665	0.349819	0.244594	10.1606	0.113527	0.154238	0.301322	0.0298215	0.117649	0.73421	0.0793398
Scramble 1	0.18708	0.00218627	0.0327054	1.21602	1.33741	0.132234	0.742179	0.274176	1.16521	7.1431	6.93072	0.123026	0.186781	0.992206	1.06471	0.526006	1.54254	0.11662	0.305043	0.304637	0.129022	0.273103	1.65739	45.3738	2.56675	9.71735	0.108118	0.117071	0.14797	0.935886	0.222801	0.0204535	0.208237	0.0268231	0.0674352	2.81026	0.423918	1.25721	0.227945	0.351784	0.256956	10.1627	0.119898	0.161151	0.327426	0.0384706	0.116569	0.920951	0.0787357
Scramble 2	0.202381	0.00289018	0.0338974	1.23167	1.1153	0.128732	0.776613	0.263532	1.1904	7.51116	8.66042	0.114643	0.193142	1.087	0.94994	0.527761	1.51378	0.123244	0.322244	0.302292	0.135438	0.309724	1.72881	43.9551	2.60136	10.2844	0.0837934	0.111834	0.167357	1.23984	0.232617	0.0213993	0.236101	0.0265312	0.0517942	2.993	0.402058	1.13608	0.210895	0.379884	0.258121	10.8307	0.119832	0.147958	0.329251	0.0361813	0.137321	0.911268	0.117693
Scramble 3	0.201823	0.0050044	0.0347834	1.20707	0.899115	0.131007	0.732893	0.2781	1.17695	6.62454	7.20375	0.106956	0.186085	1.02394	1.00555	0.499109	1.46384	0.121378	0.302268	0.280579	0.127931	0.268506	1.57544	42.6656	2.49389	8.76447	0.0746388	0.096832	0.143654	0.893727	0.215503	0.0224789	0.218356	0.0251755	0.0645123	3.08616	0.416701	1.02764	0.162792	0.35836	0.224183	9.70224	0.085132	0.142947	0.296097	0.0288231	0.116174	0.881395	0.0925755
Scramble 4	0.217742	0.00112215	0.0425323	1.38504	1.7657	0.171747	0.748809	0.32016	1.37503	7.75668	7.39054	0.186848	0.221126	1.11332	1.0737	0.568708	1.71079	0.127154	0.369371	0.309284	0.136256	0.256833	1.45271	50.1148	2.74453	10.0517	0.192148	0.198695	0.247739	1.4264	0.25246	0.0251578	0.241554	0.0246345	0.0676516	2.93075	0.453431	1.40687	0.111868	0.368409	0.315117	10.3325	0.210134	0.181324	0.358547	0.0474504	0.138802	0.946792	0.0746814
Naa40 KD 1	0.189763	0.0098443	0.0394042	1.19352	0.999846	0.166518	0.766789	0.295986	1.34535	7.9699	7.22488	0.124657	0.199776	1.13938	1.09991	0.560669	1.64236	0.128968	0.322661	0.300919	0.147391	0.281283	1.85854	42.6257	2.89547	10.0862	0.112749	0.104871	0.163934	1.0188	0.261017	0.0225007	0.262862	0.0283565	0.0687377	3.33766	0.433896	1.38804	0.214358	0.4001	0.271494	10.8897	0.128221	0.187824	0.335997	0.0431483	0.146745	0.944488	0.121171
Naa40 KD 2	0.193887	0.00397673	0.0253646	1.32763	1.8783	0.143464	0.789335	0.315257	1.3894	7.36815	9.25544	0.188711	0.182291	1.05622	1.02859	0.544268	1.76834	0.118581	0.330994	0.306029	0.111989	0.29996	1.87888	49.1609	2.72439	10.4974	0.171645	0.218287	0.242038	1.72677	0.245453	0.0212548	0.263131	0.0329283	0.0767255	2.95336	0.439195	1.21333	0.231703	0.358679	0.276263	10.9761	0.189156	0.214902	0.300097	0.0570993	0.14941	0.947242	0.134974
Naa40 KD 3	0.180835	0.00922186	0.0425638	1.26995	1.29933	0.141696	0.648197	0.231336	1.26997	7.20108	6.43183	0.137232	0.189816	0.904383	0.934015	0.509563	1.77113	0.101453	0.32154	0.260071	0.102447	0.27219	1.54424	42.8342	2.4001	9.41245	0.135955	0.138071	0.209502	1.15784	0.260969	0.0235942	0.227097	0.0261235	0.0664339	2.91326	0.43724	1.22551	0.186869	0.383725	0.296282	9.37789	0.156832	0.183636	0.345365	0.037245	0.122587	0.817153	0.125113
Naa40 KD 4	0.187849	0.0046814	0.0387549	1.10814	1.27336	0.149	0.754045	0.270614	1.26153	7.53718	7.70485	0.142237	0.192843	1.04827	0.982773	0.503807	1.71194	0.12307	0.304939	0.304043	0.123551	0.243016	1.71653	41.7069	2.63851	9.59706	0.155001	0.159318	0.207086	1.15419	0.239702	0.020902	0.210034	0.0224021	0.0602125	2.80764	0.390586	1.24748	0.234196	0.359233	0.289632	9.49088	0.167866	0.153757	0.329766	0.0433538	0.115367	0.803376	0.116232
[truncated: 188 more columns]
